# Supplementary material for: Effects of Benzalkonium Chloride Contents on Structures, Properties, and Ultrafiltration Performances of Chitosan-Based Nanocomposite Membranes
Source: Membranes (Basel). 2022 Feb 25;12(3):268. doi: 10.3390/membranes12030268 (PMC8952018; doi:10.3390/membranes12030268)
Supplement: Supplementary file 1 [file membranes-12-00268-s001.zip]

Archive with 1 entries (1 files):
- membranes-1578994-supplementary.pdf
